# Supplementary material for: Comparison of percutaneous vs oral infection of hamsters with the hookworm Ancylostoma ceylanicum: Parasite development, pathology and primary immune response
Source: PLoS Negl Trop Dis. 2022 Jan 5;16(1):e0010098. doi: 10.1371/journal.pntd.0010098 (PMC8765627; doi:10.1371/journal.pntd.0010098)
Supplement: S1 Data — (XLSX) [file pntd.0010098.s001.xlsx]

## Sheet: Exp 1 Hb data
		O L3	O L3	O L3	50 L3 ORAL	50 L3 ORAL	50 L3 ORAL	50 L3 PERC	50 L3 PERC	50 L3 PERC	200 L3 PERC	200 L3 PERC	200 L3 PERC	1000 L3 PERC	1000 L3 PERC	1000 L3 PERC	5000 L3 PERC	5000 L3 PERC	5000 L3 PERC
Day 9	9	15.914	14.393	14.874	14.702	13.856	14.303	14.478	14.572	15.276	14.329	14.382	14.184	12.603	14.534	14.762	14.628	13.383	13.979
Day 14	14	16.888	15.351	16.299	13.201	12.249	14.028	15.664	14.916	15.77	15.834	15.456	15.071	13.696	14.625	13.507	12.971	10.579	11.565
Day 16	16	16.776	16.081	16.085	13.544	11.877	13.641	15.491	16.052	16.059	15.312	15.825	14.989	11.676	14.083	12.735	11.375	9.997	9.106
Day 21	21	16.979	16.953	16.38	12.346	10.112	14.127	17.399	16.912	17.046	16.402	16.384	16.652	8.472	14.153	11.788	9.29	5.122	9.401

## Sheet: Exp 1 Worms
	50 L3 ORAL	50 L3 ORAL	50 L3 ORAL	50 L3 PERC	50 L3 PERC	50 L3 PERC	200 L3 PERC	200 L3 PERC	200 L3 PERC	1000 L3 PERC	1000 L3 PERC	1000 L3 PERC	5000 L3 PERC	5000 L3 PERC	5000 L3 PERC
Worms	17	30	10	0	0	0	2	0	0	57	16	24	60	124	108

## Sheet: Exp 1 EPG feces
	50 L3 ORAL	50 L3 ORAL	50 L3 ORAL	50 L3 PERC	50 L3 PERC	50 L3 PERC	200 L3 PERC	200 L3 PERC	200 L3 PERC	1000 L3 PERC	1000 L3 PERC	1000 L3 PERC	5000 L3 PERC	5000 L3 PERC	5000 L3 PERC
EPG feces	4333	5683	1550	0	0	0	0	0	0	6034	1517	3600	4000	6034	9467

## Sheet: Exp 1 EPG per worm
	50 L3 ORAL	50 L3 ORAL	50 L3 ORAL	50 L3 PERC	50 L3 PERC	50 L3 PERC	200 L3 PERC	200 L3 PERC	200 L3 PERC	1000 L3 PERC	1000 L3 PERC	1000 L3 PERC	5000 L3 PERC	5000 L3 PERC	5000 L3 PERC
EPG/worm	255	189	155	0	0	0	0	0	0	106	95	150	67	49	88

## Sheet: Exp 1 Worm % Yield
	50 L3 ORAL	50 L3 ORAL	50 L3 ORAL	50 L3 PERC	50 L3 PERC	50 L3 PERC	200 L3 PERC	200 L3 PERC	200 L3 PERC	1000 L3 PERC	1000 L3 PERC	1000 L3 PERC	5000 L3 PERC	5000 L3 PERC	5000 L3 PERC
Worms (% yield)	34	60	20	0	0	0	1	0	0	5.7	1.6	2.4	1.2	2.48	2.16

## Sheet: Exp 2 Worms
Day	100 L3 ORAL	100 L3 ORAL	100 L3 ORAL	2000 L3 PERC	2000 L3 PERC	2000 L3 PERC
10	35	45	38	4	2	1
20	33	25	28	9	8	4
30	11	6	14	30	11	6

## Sheet: Exp 2 Worm Lengths
Day	100 L3 ORAL	100 L3 ORAL	100 L3 ORAL	100 L3 ORAL	100 L3 ORAL	100 L3 ORAL	100 L3 ORAL	100 L3 ORAL	100 L3 ORAL	100 L3 ORAL	100 L3 ORAL	100 L3 ORAL	100 L3 ORAL	100 L3 ORAL	100 L3 ORAL	100 L3 ORAL	100 L3 ORAL	100 L3 ORAL	100 L3 ORAL	100 L3 ORAL	2000 L3 PERC	2000 L3 PERC	2000 L3 PERC	2000 L3 PERC	2000 L3 PERC	2000 L3 PERC	2000 L3 PERC	2000 L3 PERC	2000 L3 PERC	2000 L3 PERC	2000 L3 PERC	2000 L3 PERC	2000 L3 PERC	2000 L3 PERC	2000 L3 PERC	2000 L3 PERC	2000 L3 PERC	2000 L3 PERC	2000 L3 PERC	2000 L3 PERC
10	3.51	3.13	3.68	3.78	2.72	2.85	3.78	2.99	3.36	3.51	3.32	3.31	3.02	3.56	3.32	2.75	3.48	2.92	2.24	1.92	3.47	2.28	1.6
20	6.7	6.72	6.01	6.63	6.22	6.52	4.84	6.11	5.2	5.9	5.39	7.02	6.73	6.11	6.03	7	7.61	5.74	6.36	5.24	7.27	6.33	6.32	4.92	5.72	4.96	5	5.35	4.33	3.67	3.53	2.84	2.57	2.32	2.22	1.73	1.42
30	6.82	7.67	6.98	5.92	7.19	4.95	5.62	7.28	6.59	8.85	7.79	7.72	7.03	6.77	5.71	7.59	6.75	6.24	6.48	7.27	4.32	5.61	6.64	4.3	3.46	4.1	4.87	4.69	5.89	6.78	5.86	6.65	5.54	7.44	6.22	6.12	5.28	6.28	5.99	6

## Sheet: Exp 2 Spleen Weights
Day	100 L3 ORAL	100 L3 ORAL	100 L3 ORAL	2000 L3 PERC	2000 L3 PERC	2000 L3 PERC
10	56	80	98	91	107	91
20	297	270	269	86	140	80
30	200	274	247	336	239	112

## Sheet: Exp 2 MLN Weights
Day	100 L3 ORAL	100 L3 ORAL	100 L3 ORAL	2000 L3 PERC	2000 L3 PERC	2000 L3 PERC
10	54	64	70	30	43	40
20	147	144	165	62	135	114
30	163	201	171	191	175	108

## Sheet: Exp 2 Spleen %IgG
Day	100 L3 ORAL	100 L3 ORAL	100 L3 ORAL	2000 L3 PERC	2000 L3 PERC	2000 L3 PERC
10	63.48	60.22	66.86	64.43	72.02	67.64
20	26.16	38.3	35.63	61.42	59.24	77.24

[truncated: 11 more sheets: Exp 2 Spleen %CD4, Exp 2 MLN %IgG, Exp 2 MLN %blast, Exp 2 MLN %CD4, Exp 2 Spleen %blast, Exp 3 Weights, Exp 3 Hb, Exp 3 EPG feces, EXP 3 anti-ES ELISA, EXP 3 anti-AceES-2 ELISA, EXP 3 anti-LEX ELISA]
